# Supplementary material for: Bioaccessibility and Antioxidant Activity of Polyphenols from Pigmented Barley and Wheat
Source: Foods. 2022 Nov 18;11(22):3697. doi: 10.3390/foods11223697 (PMC9689394; doi:10.3390/foods11223697)
Supplement: Supplementary file 1 [file foods-11-03697-s001.zip]

Archive with 1 entries (1 files):
- foods-1986109-supplementary.pdf
